# Supplementary material for: Reintroducing testosterone in the db/db mouse partially restores normal glucose metabolism and insulin resistance in a leptin-independent manner
Source: BMC Endocr Disord. 2018 Jun 13;18:38. doi: 10.1186/s12902-018-0266-y (PMC5998571; doi:10.1186/s12902-018-0266-y)
Supplement: Supplementary file 1 — Figure S1. Aromatase inhibitor anastrozole blocks conversion of exogenous testosterone to estradiol (aromatization). The continuous anastrozole infusion rate was adjusted to 0, 20, or 200 μg/day (n = 8–10/group). A significant increase in blood estradiol levels was observed at an exogenous testosterone dose of 100 μg/g body weight/2 days, which were significantly decreased upon anastrozole infusion (20 or 200 μg/day) in castrated db/db mice. Results are expressed as means ± s.e.m. *P < 0.01 versus the other group of castrated db/db mice on the NCD. (ODP 17 kb) [file 12902_2018_266_MOESM1_ESM.odp]

## Slide: page1
Supplementation with testosterone
 (100 mg/g body weight/2days)
Anastrozole
NCD-fed db/db mice at 7 weeks of age 
 (castrated at 4 weeks of age)
mg/day
−
+
0
20
200

−
−
+
+
0
20
200
mg/day

*
 FIGURE S1
