# Supplementary material for: Reintroducing testosterone in the db/db mouse partially restores normal glucose metabolism and insulin resistance in a leptin-independent manner
Source: BMC Endocr Disord. 2018 Jun 13;18:38. doi: 10.1186/s12902-018-0266-y (PMC5998571; doi:10.1186/s12902-018-0266-y)
Supplement: Supplementary file 2 — Figure S2. Power analysis of each experiment. After each experiment, we performed a post-hoc power analysis to assess the power of the experiment. Results are expressed as 1-β error probabilities. (ODP 20 kb) [file 12902_2018_266_MOESM2_ESM.odp]

## Slide: page1
Blood testosterone levels (FIG. 1a)
db/db mice HFD-fed
db/db mice HFD-fed
db/db mice NCD-fed
db/db mice HFD-fed
vs.
vs.
vs.
vs.
db/+  mice HFD-fed
db/db mice NCD-fed
db/+  mice NCD-fed
db/+  mice NCD-fed
0.88
0.90
0.93
0.97
1 - b
AUC glucose (FIG. 2b)
db/db mice HFD-fed
db/+  mice HFD-fed
db/db mice NCD-fed
db/db mice HFD-fed
db/db mice HFD-fed
db/+  mice HFD-fed
vs.
vs.
vs.
vs.
vs.
vs.
db/+  mice HFD-fed
db/db mice NCD-fed
db/+  mice NCD-fed
db/+  mice NCD-fed
db/db mice NCD-fed
db/+  mice NCD-fed
0.98
0.96
0.97
0.98
0.97
0.96
1 - b
Blood testosterone levels (FIG. 1d)
castration (-) and T supplementation (-)
castration (+) and T supplementation (-)
castration (+) and T supplementation (1 mg/gBW/2 days)
castration (+) and T supplementation (10 mg/gBW/2 days)
castration (+) and T supplementation (100 mg/gBW/2 days)
db/+ vs. db/db
db/+ vs. db/db
db/+ vs. db/db
db/+ vs. db/db
db/+ vs. db/db
0.97
0.05
0.96
0.71
0.07
1 - b
Blood estradiol levels (FIG. 1e)
db/+ mice with castration (+) and T supplementation (100 mg/gBW/2 days)
db/db mice with castration (+) and T supplementation (100 mg/gBW/2 days)  
vs.
vs.
another group of db/+ mice
another group of db/db mice
1 - b
0.92
0.96
AUC glucose (FIG. 2a)
castrated db/db mice vs. the other group of db/db mice
1 - b
0.94
Fasting plasma insulin levels (FIG. 2d)
castrated db/db mice vs. the other group of db/db mice
1 - b
0.62
% Area of fat in liver (FIG. 3b)
sham operated vs. sham operated + T supplemented
sham operated + T supplemented vs. castrated
castrated vs. castrated + T supplemented
sham operated vs. castrated
1 - b
0.49
0.72
0.92
0.72
Hepatic triglyceride content (FIG. 3c)
castrated vs. castrated + T supplemented mice on fasted
sham operated vs. castrated mice on fed
castrated vs. castrated + T supplemented mice on fed
1 - b
0.60
0.70
0.68
Hepatic glycogen content (FIG. 3c)
sham operated vs. castrated mice on fed
1 - b
0.51
Insulin-inducing Akt signal in the liver (FIG. 4a)
sham operated vs. sham operated + T supplemented
sham operated + T supplemented vs. castrated
castrated vs. castrated + T supplemented
sham operated vs. castrated
1 - b
0.12
0.89
0.71
0.95
G6pc expression in the liver (FIG. 4c)
sham operated vs. castrated
1 - b
0.55
Pck1 expression in the liver (FIG. 4c)
sham operated vs. castrated
castrated vs. castrated + T supplemented
1 - b
0.70
0.59
AUC glucose (FIG. 4e)
sham operated vs. castrated
sham operated + T and A supplemented vs. castrated
castrated vs. castrated + T and A supplemented
castrated + A supplemented 
 vs. castrated + T and A supplemented
castrated + T and A supplemented
 vs. sham operated or sham operated + T and A supplemented
1 - b
0.92
0.95
0.80

0.88

0.82
Blood testosterone levels in male db/+ mice on pair bonding (FIG. 5c)
non pair bond vs. pair bond with female db/db mice
non pair bond vs. pair bond with female db/+ mice
1 - b
0.89
0.91
Blood testosterone levels after hCG loading in male mice (FIG. 5d)
post hCG: db/+ mice NCD-fed vs. db/+ mice HFD-fed
pre hCG vs. post hCG in db/db mice NCD-fed
pre hCG vs. post hCG in db/db mice HFD-fed
1 - b
0.85
0.73
0.74
FIGURES2
